# Supplementary material for: Adsorption of Mono- and Divalent Ions onto Dendritic Polyglycerol Sulfate (dPGS) as Studied Using Isothermal Titration Calorimetry
Source: Polymers (Basel). 2023 Jun 23;15(13):2792. doi: 10.3390/polym15132792 (PMC10346990; doi:10.3390/polym15132792)
Supplement: Supplementary file 1 [file polymers-15-02792-s001.zip]

Archive with 1 entries (1 files):
- polymers-2461993-supplementary.pdf
